# Supplementary material for: The Wheat Nitro-Proteome: Protein Nitration Profiles During Drought and Rehydration
Source: Plants (Basel). 2026 Jun 24;15(13):1951. doi: 10.3390/plants15131951 (PMC13364139; doi:10.3390/plants15131951)
Supplement: Supplementary file 1 [file plants-15-01951-s001.zip]

Archive with 5 entries (4 files):
- plants-4376662-supplementary/
- plants-4376662-supplementary/Figure S1.png
- plants-4376662-supplementary/Figure S2.png
- plants-4376662-supplementary/Table S1.xlsx
- plants-4376662-supplementary/Table S2.xlsx
