# Supplementary material for: The Wheat Nitro-Proteome: Protein Nitration Profiles During Drought and Rehydration
Source: Plants (Basel). 2026 Jun 24;15(13):1951. doi: 10.3390/plants15131951 (PMC13364139; doi:10.3390/plants15131951)
Supplement: Supplementary file 1 [file plants-15-01951-s001.zip › plants-4376662-supplementary/Table S1.xlsx]

## Sheet: Arkusz1
		4d control						4d drought								4d rehydration
	Spot ID ↓	4.0_1 ↓	4.0_2 ↓	4.0_3 ↓	4.0_4 ↓	Mean ↓	RSD ↓	4.3_1 ↓	4.3_2 ↓	4.3_3 ↓	4.3_4 ↓	Mean ↓	RSD ↓	Ratio ↓	p-value ↓	4r_1 ↓	4r_2 ↓	4r_3 ↓	4r_4 ↓	Mean ↓	RSD ↓	Ratio ↓	p-value ↓
	748	0.075	0.093	0.092	0.106	0.092	11.785	0.084	0.078	0.075	0.068	0.076	7.8	0.831	0.072	0.025	0.051	0.077	0.042	0.049	38.102	0.531	0.013
	762	0.093	0.114	0.102	0.136	0.111	14.443	0.082	0.075	0.108	0.091	0.089	13.593	0.803	0.108	0.036	0.081	0.09	0.062	0.067	30.844	0.606	0.028
	869	0.221	0.087	0.128	0.103	0.135	38.451	0.052	0.026	0.042	0.033	0.038	25.52	0.284	0.019	0.038	0.06	0.043	0.03	0.043	25.277	0.317	0.024
	929	0.192	0.131	0.159	0.13	0.153	16.42	0.097	0.09	0.091	0.078	0.089	7.983	0.581	0.005	0.083	0.06	0.085	0.045	0.068	24.278	0.446	0.003
	933	0.074	0.102	0.118	0.109	0.101	16.311	0.059	0.036	0.043	0.037	0.044	21.135	0.433	0.002	0.039	0.034	0.013	0.03	0.029	34.195	0.288	0.001
	965	0.099	0.06	0.099	0.103	0.09	19.547	0.05	0.023	0.021	0.019	0.028	44.156	0.315	0.003	0.062	0.02	0.087	0.036	0.051	49.985	0.568	0.073
	1019	0.086	0.102	0.191	0.158	0.134	31.537	0.079	0.101	0.097	0.11	0.097	11.511	0.719	0.186	0.063	0.079	0.056	0.067	0.066	13.096	0.492	0.034
	1054	0.104	0.07	0.066	0.088	0.082	18.233	0.041	0.025	0.034	0.051	0.038	25.187	0.46	0.005	0.047	0.027	0.057	0.042	0.043	24.61	0.524	0.01
	1059	0.072	0.064	0.06	0.074	0.068	8.929	0.031	0.03	0.069	0.038	0.042	38.067	0.622	0.041	0.035	0.045	0.032	0.036	0.037	13.267	0.547	0
	1176	0.117	0.095	0.149	0.15	0.128	17.876	0.055	0.052	0.049	0.049	0.051	5.03	0.401	0.001	0.097	0.056	0.114	0.101	0.092	23.782	0.72	0.098
	1183	0.089	0.134	0.164	0.174	0.14	23.593	0.051	0.023	0.032	0.053	0.04	32.249	0.282	0.003	0.065	0.052	0.079	0.062	0.065	14.865	0.46	0.009
	1276	0.067	0.037	0.044	0.038	0.046	25.547	0.058	0.113	0.131	0.075	0.094	30.751	2.03	0.038	0.056	0.051	0.089	0.068	0.066	22.152	1.418	0.124
	1304	0.131	0.113	0.18	0.142	0.141	17.383	0.072	0.089	0.125	0.097	0.096	19.775	0.676	0.043	0.063	0.097	0.075	0.07	0.076	16.493	0.541	0.007
	1349	0.09	0.151	0.167	0.137	0.136	21.097	0.072	0.082	0.064	0.082	0.075	10.204	0.551	0.012	0.118	0.09	0.092	0.102	0.101	10.855	0.741	0.094
	1425	0.057	0.076	0.068	0.108	0.077	24.336	0.028	0.027	0.042	0.033	0.032	18.269	0.421	0.008	0.081	0.109	0.078	0.079	0.087	15.115	1.125	0.492
	1431	0.071	0.053	0.035	0.055	0.053	23.831	0.02	0.037	0.007	0.018	0.02	53.525	0.383	0.014	0.045	0.058	0.054	0.037	0.048	17.186	0.903	0.577
	1480	0	0.034	0.022	0.016	0.018	68.209	0.022	0.02	0.023	0.022	0.022	3.504	1.197	0.636	0.083	0.04	0.045	0.037	0.051	36.359	2.836	0.042
	1537	0.059	0.067	0.059	0.117	0.075	32.019	0.052	0.052	0.046	0.04	0.047	10.766	0.626	0.095	0.101	0.111	0.079	0.078	0.092	15.537	1.225	0.335
	1604	0.017	0.016	0.056	0.024	0.028	57.501	0.038	0.035	0.044	0.046	0.041	10.608	1.441	0.247	0.063	0.069	0.036	0.07	0.06	23.3	2.097	0.045
	1676	0.082	0.13	0.188	0.156	0.139	27.759	0.086	0.053	0.077	0.077	0.073	16.676	0.527	0.031	0.089	0.087	0.066	0.101	0.086	14.645	0.618	0.064
	1820	0.141	0.135	0.082	0.154	0.128	21.46	0.052	0.027	0.044	0.023	0.037	32.511	0.286	0.002	0.041	0.081	0.085	0.068	0.069	25.416	0.538	0.02
	1822	0.064	0.043	0.061	0.046	0.053	16.723	0.025	0.023	0.035	0.026	0.027	17.933	0.511	0.004	0.049	0.023	0.061	0.047	0.045	30.044	0.845	0.412
	1864	0.113	0.07	0.084	0.144	0.103	27.661	0.043	0.039	0.035	0.046	0.041	9.829	0.399	0.01	0.041	0.055	0.04	0.061	0.049	17.81	0.481	0.021
	2113	0.034	0.016	0.025	0.038	0.028	30.409	0.019	0.033	0.03	0.018	0.025	25.801	0.889	0.633	0.113	0.048	0.047	0.068	0.069	38.809	2.444	0.046
	2332	0.139	0.098	0.156	0.094	0.122	21.765	0.046	0.036	0.063	0.081	0.057	30.113	0.464	0.012	0.024	0.046	0.059	0.036	0.041	30.952	0.338	0.003
	2348	0.113	0.091	0.081	0.087	0.093	12.863	0.049	0.037	0.041	0.064	0.048	21.483	0.513	0.003	0.056	0.045	0.061	0.093	0.064	27.799	0.687	0.056
	2420	0.032	0.046	0.042	0.065	0.046	26.204	0.027	0.017	0.016	0.048	0.027	48.363	0.576	0.103	0.078	0.069	0.048	0.14	0.084	41.144	1.808	0.126
	2511	0.041	0.031	0.023	0.041	0.034	22.443	0.077	0.058	0.055	0.068	0.065	13.682	1.917	0.004	0.022	0.001	0.013	0.035	0.018	71.743	0.523	0.107
	9082	0.162	0.062	0.136	0.154	0.128	30.819	0.08	0.107	0.088	0.087	0.091	10.863	0.706	0.16	0.057	0.053	0.056	0.052	0.055	3.752	0.425	0.018
