# Supplementary material for: The Wheat Nitro-Proteome: Protein Nitration Profiles During Drought and Rehydration
Source: Plants (Basel). 2026 Jun 24;15(13):1951. doi: 10.3390/plants15131951 (PMC13364139; doi:10.3390/plants15131951)
Supplement: Supplementary file 1 [file plants-15-01951-s001.zip › plants-4376662-supplementary/Table S2.xlsx]

## Sheet: Arkusz1
		6d control						6d drought								6d rehydration
	Spot ID ↓	6.0_3 ↓	6.0_1 ↓	6.0_2 ↓	6.0_4 ↓	Mean ↓	RSD ↓	6.3_4 ↓	6.3_1 ↓	6.3_2 ↓	6.3_3 ↓	Mean ↓	RSD ↓	Ratio ↓	p-value ↓	6r_1 ↓	6r_2 ↓	6r_3 ↓	6r_6 ↓	Mean ↓	RSD ↓	Ratio ↓	p-value ↓
	948	0.057	0.069	0.046	0.056	0.057	14.044	0.05	0.052	0.042	0.062	0.052	13.875	0.907	0.426	0.084	0.082	0.105	0.066	0.084	16.467	1.477	0.026
	997	0.065	0.084	0.047	0.099	0.074	26.546	0.034	0.021	0.054	0.025	0.034	37.998	0.456	0.025	0.078	0.052	0.094	0.094	0.08	21.302	1.076	0.72
	1195	0.037	0.034	0.018	0.032	0.03	24.114	0.043	0.045	0.02	0.027	0.034	31.401	1.111	0.668	0.082	0.068	0.067	0.113	0.083	22.367	2.729	0.004
	1226	0.041	0.026	0.022	0.069	0.04	46.317	0.057	0.039	0.052	0.046	0.049	13.547	1.224	0.46	0.082	0.069	0.068	0.113	0.083	21.951	2.089	0.028
	1227	0.019	0.062	0.044	0.088	0.053	47.893	0.015	0.012	0.029	0.018	0.019	35.256	0.351	0.063	0.178	0.085	0.186	0.295	0.186	39.939	3.503	0.026
	1235	0.051	0.053	0.042	0.072	0.054	19.793	0.058	0.027	0.062	0.07	0.054	30.196	0.997	0.987	0.093	0.06	0.095	0.095	0.086	17.351	1.573	0.026
	1237	0.053	0.053	0.044	0.085	0.059	26.603	0.031	0.029	0.028	0.037	0.031	11.338	0.526	0.024	0.093	0.05	0.079	0.08	0.075	20.897	1.281	0.245
	1259	0.055	0.044	0.045	0.118	0.065	47.147	0.042	0.023	0.041	0.036	0.036	21.87	0.545	0.156	0.093	0.078	0.102	0.072	0.086	14.123	1.322	0.314
	1401	0.014	0.01	0.029	0.021	0.019	39.226	0.02	0.018	0.023	0.022	0.021	8.232	1.121	0.621	0.039	0.045	0.044	0.05	0.044	9.315	2.396	0.002
	1431	0.091	0.09	0.056	0.138	0.094	31.455	0.031	0.025	0.045	0.031	0.033	22.019	0.352	0.013	0.09	0.087	0.066	0.033	0.069	32.814	0.737	0.295
	1441	0.072	0.029	0.032	0.052	0.046	37.079	0.026	0.021	0.035	0.03	0.028	19.058	0.604	0.128	0.084	0.059	0.098	0.07	0.078	18.553	1.68	0.051
	1448	0.126	0.152	0.113	0.158	0.137	13.323	0.081	0.034	0.062	0.076	0.063	29.064	0.458	0.002	0.113	0.108	0.127	0.137	0.121	9.722	0.883	0.248
	1518	0.063	0.057	0.068	0.138	0.082	40.29	0.037	0.016	0.016	0.018	0.022	39.397	0.271	0.023	0.055	0.056	0.087	0.094	0.073	24.035	0.892	0.697
	1520	0.045	0.047	0.035	0.063	0.047	21.632	0.023	0.012	0.005	0.015	0.014	47.528	0.289	0.003	0.073	0.039	0.065	0.04	0.054	28.057	1.141	0.55
	1546	0.029	0.035	0.019	0.009	0.023	41.73	0.039	0.023	0.029	0.029	0.03	18.783	1.311	0.309	0.072	0.033	0.068	0.057	0.058	26.478	2.509	0.016
	1558	0.127	0.113	0.097	0.288	0.156	49.175	0.064	0.026	0.04	0.023	0.038	42.349	0.246	0.041	0.079	0.082	0.09	0.111	0.09	14.087	0.579	0.194
	1564	0.078	0.076	0.041	0.085	0.07	24.569	0.031	0.048	0.042	0.052	0.043	18.433	0.616	0.049	0.048	0.047	0.057	0.057	0.052	9.145	0.746	0.135
	1570	0.027	0.034	0.032	0.047	0.035	21.638	0.037	0.014	0.027	0.017	0.024	37.73	0.679	0.149	0.052	0.041	0.085	0.106	0.071	36.424	2.038	0.059
	1571	0.088	0.133	0.079	0.174	0.119	31.85	0.053	0.038	0.056	0.069	0.054	19.907	0.456	0.029	0.093	0.069	0.116	0.127	0.101	21.917	0.855	0.522
	1625	0.059	0.072	0.045	0.091	0.067	25.38	0.013	0.022	0.026	0.024	0.021	23.849	0.318	0.004	0.014	0.022	0.027	0.033	0.024	28.668	0.359	0.007
	1629	0.075	0.085	0.055	0.102	0.079	21.29	0.009	0.039	0.01	0.009	0.017	76.548	0.213	0.002	0.033	0.014	0.034	0.085	0.042	63.248	0.525	0.082
	1926	0.032	0.034	0.026	0.019	0.028	21.871	0.016	0.019	0.025	0.017	0.019	18.387	0.703	0.089	0.06	0.041	0.064	0.029	0.048	29.586	1.749	0.06
	2048	0.06	0.053	0.103	0.126	0.085	35.34	0.035	0.019	0.026	0.029	0.027	20.246	0.322	0.017	0.063	0.029	0.078	0.1	0.068	37.953	0.792	0.467
